# Supplementary material for: Examining the Utility of Veterans Health Administration (VHA) Traumatic Brain Injury Screening among Women Veterans: Recommendations for Expansion to Include Interpersonal Violence
Source: Brain Sci. 2024 Aug 14;14(8):814. doi: 10.3390/brainsci14080814 (PMC11352346; doi:10.3390/brainsci14080814)
Supplement: Supplementary file 1 [file brainsci-14-00814-s001.zip]

Archive with 1 entries (1 files):
- brainsci-3127265-supplementary.pdf
